# Supplementary material for: Realizing real-time optical molecular imaging in peripheral nerve tissue via Rhodamine B
Source: Front Med (Lausanne). 2024 Nov 26;11:1461520. doi: 10.3389/fmed.2024.1461520 (PMC11628308; doi:10.3389/fmed.2024.1461520)
Supplement: Supplementary file 1 [file Data_Sheet_1.zip]

Archive with 6 entries (6 files):
- Supplementary Material/Table S1.xlsx
- Supplementary Material/Table S2.xlsx
- Supplementary Material/Table S3.xlsx
- Supplementary Material/Table S4.xlsx
- Supplementary Material/Table S5.xlsx
- Supplementary Material/Table S6.xlsx
