# Supplementary material for: Realizing real-time optical molecular imaging in peripheral nerve tissue via Rhodamine B
Source: Front Med (Lausanne). 2024 Nov 26;11:1461520. doi: 10.3389/fmed.2024.1461520 (PMC11628308; doi:10.3389/fmed.2024.1461520)
Supplement: Supplementary file 1 [file Data_Sheet_1.zip › Supplementary Material/Table S1.xlsx]

## Sheet: PBS
Dissolved in PBS
Excitation spectra test		Emission spectra test
Wavelength (nm)	Excitation intensity	Wavelength (nm)	Emission intensity
453.93	9.76235	500	4.17462
455	10.3084	501.04	4.56537
456.06	10.3758	501.94	5.23267
456.96	10.51	502.98	5.6396
458.03	10.8081	504.02	5.23492
458.93	11.5037	505.07	5.52562
460	12.4669	505.97	5.59347
461.06	13.3868	507.01	5.67866
461.96	14.087	508.05	6.08666
463.03	14.4758	508.95	6.17254
463.93	15.2503	510	6.40712
465	16.5551	511.04	6.61697
466.06	17.749	511.94	6.9936
466.96	18.8688	512.98	7.45975
468.03	19.9909	514.02	7.71812
468.93	20.9151	515.07	7.97224
470	21.963	515.97	8.39692
471.06	23.144	517.01	8.81549
471.96	24.9037	518.05	9.32045
473.03	26.4655	518.95	9.77934
473.93	28.1223	520	9.93729
475	29.1543	521.04	10.4676
476.06	30.771	521.94	10.7617
476.96	32.0528	522.98	11.3214
478.03	33.6239	524.02	12.046
478.93	35.2182	525.07	12.2914
480	36.5614	525.97	12.6668
481.04	38.0352	527.01	13.1847
481.94	39.2498	528.05	13.6212
482.98	40.5542	528.95	14.4119
484.02	42.0695	530	14.8506
485.07	43.8038	531.04	15.6905
485.97	45.4969	531.94	16.3333
487.01	47.4277	532.98	17.0576
488.05	49.5145	534.02	18.2343
488.95	52.0711	535.07	19.3158
490	54.0572	535.97	20.4999
491.06	57.3201	537.01	22.1204
491.96	60.305	538.05	24.0714
493.03	63.9893	538.95	26.2165
493.93	67.7104	540	28.4795
495	71.29	541.02	30.8961
496.06	75.6454	542.05	34.0027
496.96	80.2128	542.94	37.8744
498.03	84.528	543.97	42.2636
498.93	89.9508	545	47.5886
500	94.6023	546.02	53.9149
501.04	99.9058	547.05	60.3826
501.94	105.664	547.94	68.075
502.98	110.486	548.97	76.6418
504.02	116.97	550	86.0539
505.07	122.827	551.04	97.0525
505.97	128.54	551.94	109.294
507.01	134.489	552.98	122.101
508.05	139.817	554.02	135.803
508.95	145.192	555.07	150.722
510	151.314	555.97	166.984
511.06	155.524	557.01	183.947
511.96	161.108	558.05	201.592
513.03	165.309	558.95	220.848
513.93	168.905	560	238.923
515	171.952	561.02	258.181
516.06	175.329	562.05	277.811
516.96	179.419	562.94	297.704
518.03	182.305	563.97	316.943
518.93	184.675	565	335.408
520	187.757	566.02	354.307
521.04	190.968	567.05	372.066
521.94	195.009	567.94	387.212
522.98	199.088	568.97	401.863
524.02	204.101	570	413.606
525.07	208.128	571.02	425.088
525.97	212.55	572.05	434.453
527.01	217.835	572.94	441.648
528.05	223.391	573.97	447.131
528.95	229.851	575	449.322
530	237.935	576.02	449.848
531.04	246.861	577.05	449.441
531.94	256.753	577.94	448.251
532.98	266.992	578.97	445.209
534.02	279.991	580	439.6
535.07	293.53	581.02	432.311
535.97	309.132	582.05	423.695
537.01	326.317	582.94	414.587
538.05	343.465	583.97	403.803
538.95	360.674	585	393.134
540	376.139	586.02	380.176
541.04	394.274	587.05	367.687
541.94	412.664	587.94	354.657
542.98	429.519	588.97	341.878
544.02	446.18	590	328.775
545.07	462.337	591.02	315.929
545.97	476.753	592.05	302.603
547.01	493.846	592.94	289.792
548.05	507.988	593.97	277.354
548.95	524.56	595	266.152
550	535.589	596.02	254.314
551.02	544.167	597.05	242.592
552.05	553.046	597.94	230.506
552.94	557.866	598.97	219.129
553.97	560.067	600	208.576
555	561.17	601.01	199.051
556.02	556.611	602.02	190.181
557.05	547.94	603.04	181.65
557.94	537.148	604.05	172.835
558.97	524.02	605.07	164.55
560	508.897	605.94	157.056
561.04	490.897	606.95	150.251
561.94	470.913	607.97	144.074
562.98	449.034	608.98	137.931
564.02	424.705	610	131.806
565.07	400.725	611.01	126.878
565.97	377.441	612.02	121.439
567.01	352.036	613.04	116.933
568.05	329.379	614.05	113.031
568.95	307.366	615.07	109.161
570	286.358	615.94	105.76
571.02	266.696	616.95	102.179
572.05	248.644	617.97	99.132
572.94	232.449	618.98	96.1285
573.97	213.959	620	92.6332
575	196.53	621.01	89.9806
576.02	177.293	622.02	87.2536
577.05	158.729	623.04	84.6711
577.94	140.684	624.05	82.3874
578.97	122.161	625.07	80.0892
580	105.732	625.94	78.3622
581.02	89.4422	626.95	76.0523
582.05	73.7835	627.97	73.8534
582.94	61.4088	628.98	71.9232
583.97	50.8757	630	69.7861
585	43.7011	631.01	67.7771
586.02	37.2032	632.02	65.5309
587.05	32.465	633.04	63.3546
587.94	28.9485	634.05	61.8067
588.97	24.9332	635.07	59.7852
590	22.0521	635.94	57.4647
591.02	18.8553	636.95	55.7818
592.05	16.3582	637.97	53.9925
592.94	14.1377	638.98	52.4832
593.97	13.0547	640	50.4296
595	11.4166	641.01	48.6363
596.02	10.0262	642.02	46.8657
597.05	8.27932	643.04	44.5417
597.94	7.30788	644.05	42.4682
598.97	6.29932	645.07	41.03
600	5.59275	645.94	38.9865
601.02	5.3459	646.95	37.4034
602.05	5.34225	647.97	35.3311
602.94	4.34676	648.98	34.0189
603.97	4.07621	650	32.3344
605	3.61758	651.01	31.0642
606.02	3.03276	652.02	29.7248
607.05	2.8081	653.04	28.4541
607.94	2.77518	654.05	27.1286
608.97	2.72942	655.07	25.8489
610	3.10464	655.94	24.3347
611.02	2.76122	656.95	23.3856
612.05	3.04103	657.97	22.0496
612.94	2.69501	658.98	21.2139
613.97	2.63028	660	19.9779
615	2.92071	661	19.1752
616.02	4.09674	662	18.0294
617.05	4.18773	663	17.2488
617.94	4.20372	664	16.5825
618.97	3.2821	665	15.9589
620	3.06502	666	15.0581
621.01	2.82845	667	14.3907
622.02	3.03379	668	13.8146
623.04	2.4944	669	13.0789
624.05	2.66962	670	12.2831
625.07	2.26348	671	11.6855
625.94	1.67943	672	11.0343
626.95	2.73119	673	10.642
627.97	3.32431	674	9.9374
628.98	3.91583	675	9.53238
630	3.96915	676	9.22084
631.01	4.25976	677	8.65897
632.02	4.33891	678	8.55173
633.04	4.09043	679	8.31606
634.05	3.62596	680	8.28745
635.07	3.98643	681	7.65627
635.94	3.38983	682	7.24644
636.95	3.49342	683	7.1478
637.97	3.1665	684	6.93871
638.98	2.9957	685	6.63326
640	2.69462	686	6.39266
641.01	3.14056	687	5.84571
642.02	2.76306	688	5.52041
643.04	3.00857	689	5.10901
644.05	2.38948	690	5.25467
645.07	3.07091	690.98	5.08854
645.94	2.48993	691.97	4.87871
646.95	2.49207	692.95	4.54154
647.97	2.18343	693.94	4.32687
648.98	1.23693	695.07	4.23398
650	2.01556	696.05	4.32828
