# Supplementary material for: Realizing real-time optical molecular imaging in peripheral nerve tissue via Rhodamine B
Source: Front Med (Lausanne). 2024 Nov 26;11:1461520. doi: 10.3389/fmed.2024.1461520 (PMC11628308; doi:10.3389/fmed.2024.1461520)
Supplement: Supplementary file 1 [file Data_Sheet_1.zip › Supplementary Material/Table S2.xlsx]

## Sheet: NaCl
Dissolved in NS
Excitation spectra test		Emission spectra test
Wavelength (nm)	Excitation intensity	Wavelength (nm)	Emission intensity
453.93	7.77254	500	0.235368
455	7.72758	501.04	1.07171
456.06	8.23574	501.94	1.64958
456.96	9.01771	502.98	2.76712
458.03	9.59438	504.02	2.45144
458.93	10.2351	505.07	2.57611
460	11.0907	505.97	2.59863
461.06	11.7418	507.01	2.86945
461.96	12.5997	508.05	3.0946
463.03	13.3519	508.95	3.00795
463.93	14.4419	510	3.44708
465	15.1499	511.04	3.41095
466.06	15.5889	511.94	3.53272
466.96	15.8799	512.98	3.65825
468.03	16.8438	514.02	3.65743
468.93	17.6306	515.07	3.41012
470	18.8832	515.97	3.59126
471.06	20.1872	517.01	3.59714
471.96	21.8197	518.05	3.9533
473.03	23.3392	518.95	4.07757
473.93	24.6226	520	3.99732
475	26.3524	521.04	3.93144
476.06	28.6106	521.94	3.90655
476.96	29.9878	522.98	4.20698
478.03	31.5844	524.02	4.71986
478.93	32.796	525.07	4.79226
480	33.9248	525.97	4.87953
481.04	34.6724	527.01	4.98279
481.94	35.6578	528.05	5.00865
482.98	36.8966	528.95	5.36149
484.02	38.2189	530	5.93188
485.07	38.8909	531.04	6.92304
485.97	40.3337	531.94	7.58162
487.01	41.4902	532.98	8.17576
488.05	42.6033	534.02	9.1872
488.95	44.19	535.07	10.0191
490	46.6303	535.97	11.2413
491.06	49.1486	537.01	12.8246
491.96	52.2759	538.05	14.6264
493.03	55.1882	538.95	16.4542
493.93	57.9465	540	18.3528
495	60.4068	541.02	20.7059
496.06	64.1278	542.05	23.4494
496.96	68.1397	542.94	26.8886
498.03	72.5148	543.97	30.6022
498.93	76.8086	545	34.8033
500	81.165	546.02	39.9256
501.04	85.1826	547.05	45.7884
501.94	90.3657	547.94	52.1944
502.98	96.4551	548.97	59.3205
504.02	102.958	550	67.4613
505.07	108.528	551.04	76.8365
505.97	113.614	551.94	86.7044
507.01	118.425	552.98	97.3087
508.05	122.309	554.02	109.06
508.95	126.713	555.07	121.191
510	131.435	555.97	134.069
511.06	135.835	557.01	148.57
511.96	140.02	558.05	163.551
513.03	143.535	558.95	178.357
513.93	147.328	560	194.146
515	151.207	561.02	210.189
516.06	154.243	562.05	226.266
516.96	157.579	562.94	243.292
518.03	160.012	563.97	259.509
518.93	162.067	565	275.501
520	163.62	566.02	290.242
521.04	165.614	567.05	304.401
521.94	168.531	567.94	317.52
522.98	171.593	568.97	328.945
524.02	175.394	570	340.036
525.07	179.326	571.02	350.13
525.97	183.293	572.05	357.7
527.01	188.705	572.94	363.882
528.05	194.11	573.97	367.73
528.95	200.336	575	370.892
530	206.944	576.02	371.904
531.04	214.456	577.05	371.751
531.94	221.905	577.94	369.937
532.98	230.866	578.97	366.182
534.02	242.1	580	361.429
535.07	254.998	581.02	355.766
535.97	268.277	582.05	349.008
537.01	282.925	582.94	342.509
538.05	297.25	583.97	334.229
538.95	312.755	585	325.562
540	327.376	586.02	316.071
541.04	343.067	587.05	306.011
541.94	358.696	587.94	295.646
542.98	373.579	588.97	284.7
544.02	387.877	590	273.679
545.07	402.386	591.02	262.873
545.97	417.363	592.05	251.112
547.01	432.482	592.94	239.58
548.05	445.59	593.97	228.916
548.95	458.054	595	218.606
550	469.087	596.02	208.596
551.02	478.02	597.05	198.734
552.05	484.073	597.94	190.031
552.94	489.909	598.97	181.049
553.97	493.397	600	172.188
555	490.953	601.01	164.817
556.02	486.564	602.02	157.299
557.05	478.858	603.04	149.918
557.94	470.142	604.05	142.935
558.97	459.181	605.07	136.684
560	445.002	605.94	130.886
561.04	430.754	606.95	124.771
561.94	411.676	607.97	119.321
562.98	390.14	608.98	114.544
564.02	370.143	610	109.076
565.07	348.745	611.01	105.114
565.97	327.446	612.02	100.709
567.01	307.158	613.04	97.7286
568.05	285.76	614.05	94.2083
568.95	266.909	615.07	90.6883
570	249.487	615.94	88.5725
571.02	233.868	616.95	85.77
572.05	219.257	617.97	83.7198
572.94	203.937	618.98	82.0211
573.97	188.524	620	79.3247
575	173.987	621.01	77.7943
576.02	156.181	622.02	75.1704
577.05	140.32	623.04	73.4545
577.94	123.752	624.05	71.4588
578.97	106.473	625.07	69.088
580	90.5623	625.94	67.1351
581.02	75.364	626.95	65.1044
582.05	63.4268	627.97	63.1886
582.94	53.445	628.98	61.5709
583.97	44.0871	630	59.4625
585	37.1529	631.01	57.9571
586.02	31.2049	632.02	56.0308
587.05	26.8771	633.04	54.2663
587.94	23.8013	634.05	52.218
588.97	20.841	635.07	50.1358
590	18.5047	635.94	48.1183
591.02	15.358	636.95	46.1324
592.05	12.7671	637.97	44.4949
592.94	11.2366	638.98	42.8369
593.97	10.463	640	41.0472
595	9.39726	641.01	39.5488
596.02	8.68424	642.02	38.2529
597.05	7.15604	643.04	36.6765
597.94	5.95189	644.05	35.3028
598.97	5.21861	645.07	33.413
600	4.47876	645.94	32.1437
601.02	3.88362	646.95	30.841
602.05	3.7242	647.97	29.6352
602.94	3.33329	648.98	28.1777
603.97	4.30233	650	27.0347
605	4.11679	651.01	25.4923
606.02	4.26107	652.02	24.5593
607.05	3.54729	653.04	23.5445
607.94	3.63514	654.05	22.7807
608.97	3.87421	655.07	21.5854
610	3.73302	655.94	20.2396
611.02	3.43881	656.95	18.9542
612.05	3.03113	657.97	18.2885
612.94	1.5213	658.98	17.2681
613.97	0.708639	660	16.3598
615	0.854041	661	15.4532
616.02	1.06679	662	14.7268
617.05	0.0772331	663	14.1126
617.94	0.0958772	664	13.4118
618.97	0.771325	665	13.0169
620	0.449559	666	12.4854
621.01	1.30111	667	11.9681
622.02	1.21402	668	11.144
623.04	1.12554	669	10.9124
624.05	0.448477	670	10.4435
625.07	0.349269	671	9.75717
625.94	1.13957	672	9.30487
626.95	1.2571	673	8.88355
627.97	0.945557	674	8.56378
628.98	0.935901	675	8.30324
630	1.03958	676	7.68914
631.01	0.972116	677	7.54677
632.02	1.4256	678	7.18098
633.04	0.677224	679	6.79464
634.05	0.618931	680	6.71065
635.07	0.136927	681	6.42568
635.94	0.368891	682	6.21509
636.95	0.879765	683	5.96381
637.97	0.0171	684	5.64916
638.98	0.399452	685	5.33882
640	1.52349	686	4.94197
641.01	1.89461	687	4.77754
642.02	2.53836	688	4.83296
643.04	3.30887	689	4.7085
644.05	2.48384	690	4.62719
645.07	2.32557	690.98	4.47504
645.94	2.62601	691.97	4.27747
646.95	2.36091	692.95	4.27847
647.97	2.20988	693.94	3.98473
648.98	1.28356	695.07	3.93461
650	1.77204	696.05	4.0623
