# Supplementary material for: Realizing real-time optical molecular imaging in peripheral nerve tissue via Rhodamine B
Source: Front Med (Lausanne). 2024 Nov 26;11:1461520. doi: 10.3389/fmed.2024.1461520 (PMC11628308; doi:10.3389/fmed.2024.1461520)
Supplement: Supplementary file 1 [file Data_Sheet_1.zip › Supplementary Material/Table S3.xlsx]

## Sheet: 糖
Dissolved in 5%GS
Excitation spectra test		Emission spectra test
Wavelength (nm)	Excitation intensity	Wavelength (nm)	Emission intensity
453.93	7.61405	500	0.817162
455	7.63424	501.04	1.14272
456.06	8.03877	501.94	1.40899
456.96	8.5088	502.98	1.57587
458.03	9.37909	504.02	2.22992
458.93	9.78938	505.07	2.06882
460	10.2144	505.97	2.41845
461.06	11.0255	507.01	2.46222
461.96	11.3828	508.05	2.67554
463.03	12.2402	508.95	2.81256
463.93	13.2188	510	3.05293
465	13.721	511.04	3.58842
466.06	14.3031	511.94	3.67693
466.96	15.1944	512.98	3.81977
468.03	16.3294	514.02	4.01829
468.93	17.0423	515.07	4.16946
470	18.3262	515.97	4.65588
471.06	19.7787	517.01	4.77974
471.96	20.5473	518.05	5.23006
473.03	21.4755	518.95	5.36532
473.93	22.8374	520	5.47029
475	24.3477	521.04	5.7492
476.06	25.7454	521.94	6.1397
476.96	26.7615	522.98	6.53387
478.03	28.0771	524.02	6.79078
478.93	29.3579	525.07	6.7463
480	30.9019	525.97	7.0206
481.04	32.6368	527.01	6.99931
481.94	33.7922	528.05	7.39038
482.98	34.9458	528.95	7.86028
484.02	35.9694	530	8.2845
485.07	36.7769	531.04	8.95347
485.97	38.8033	531.94	9.4691
487.01	40.6743	532.98	10.1971
488.05	42.3451	534.02	11.0112
488.95	43.9496	535.07	12.0601
490	45.562	535.97	13.4435
491.06	48.7602	537.01	14.7467
491.96	51.4048	538.05	16.3237
493.03	54.046	538.95	18.3745
493.93	57.9564	540	20.2323
495	60.946	541.02	22.8892
496.06	64.5263	542.05	25.755
496.96	68.5374	542.94	28.9957
498.03	72.419	543.97	32.908
498.93	76.9296	545	37.1062
500	81.1758	546.02	42.0124
501.04	86.0708	547.05	47.991
501.94	90.7967	547.94	53.9204
502.98	94.8024	548.97	61.0595
504.02	99.62	550	68.9192
505.07	104.571	551.04	78.3381
505.97	109.044	551.94	88.4968
507.01	113.904	552.98	99.5145
508.05	118.33	554.02	111.837
508.95	123.162	555.07	125.045
510	126.793	555.97	137.731
511.06	131.29	557.01	152.325
511.96	135.612	558.05	167.74
513.03	139.273	558.95	183.439
513.93	142.177	560	198.712
515	145.464	561.02	215.306
516.06	149.291	562.05	232.172
516.96	152.474	562.94	248.715
518.03	154.692	563.97	264.92
518.93	157.735	565	281.533
520	160.388	566.02	296.955
521.04	163.449	567.05	310.805
521.94	166.484	567.94	323.722
522.98	170.316	568.97	336.35
524.02	173.688	570	347.039
525.07	177.037	571.02	355.59
525.97	180.453	572.05	363.198
527.01	185.093	572.94	369.765
528.05	190.277	573.97	372.99
528.95	196.249	575	375.774
530	201.67	576.02	377.565
531.04	209.379	577.05	377.069
531.94	217.707	577.94	375.43
532.98	227.617	578.97	372.554
534.02	239.242	580	367.889
535.07	252.445	581.02	361.557
535.97	265.462	582.05	354.121
537.01	279.594	582.94	347.116
538.05	293.328	583.97	338.569
538.95	308.973	585	329.473
540	323.332	586.02	319.638
541.04	337.17	587.05	309.141
541.94	351.804	587.94	297.669
542.98	364.85	588.97	286.755
544.02	378.332	590	275.764
545.07	391.76	591.02	264.298
545.97	403.56	592.05	252.882
547.01	416.41	592.94	241.744
548.05	429.823	593.97	230.575
548.95	442.492	595	220.7
550	454.463	596.02	210.501
551.02	462.085	597.05	200.268
552.05	469.469	597.94	191.279
552.94	473.899	598.97	182.676
553.97	477.128	600	174.129
555	477.05	601.01	166.408
556.02	476.252	602.02	159.092
557.05	468.876	603.04	152.022
557.94	459.815	604.05	144.631
558.97	447.873	605.07	137.875
560	434.052	605.94	132.514
561.04	418.489	606.95	126.76
561.94	402.658	607.97	121.377
562.98	382.778	608.98	116.746
564.02	362.869	610	111.976
565.07	340.247	611.01	107.635
565.97	319.66	612.02	103.462
567.01	297.874	613.04	100.101
568.05	278.302	614.05	96.3684
568.95	260.178	615.07	93.2439
570	241.614	615.94	89.9541
571.02	222.299	616.95	86.9686
572.05	205.875	617.97	84.0233
572.94	190.311	618.98	81.7354
573.97	176.137	620	79.0598
575	159.406	621.01	76.8448
576.02	143.289	622.02	74.5252
577.05	127.547	623.04	72.6987
577.94	111.472	624.05	70.6076
578.97	96.9601	625.07	68.6024
580	84.4001	625.94	66.8438
581.02	72.3933	626.95	64.7511
582.05	61.0846	627.97	62.6842
582.94	49.9807	628.98	60.6744
583.97	42.0379	630	58.4045
585	37.5158	631.01	56.5954
586.02	31.9441	632.02	54.9331
587.05	28.8551	633.04	53.0505
587.94	25.4409	634.05	51.1875
588.97	21.7866	635.07	49.223
590	17.6947	635.94	47.8948
591.02	15.3817	636.95	46.4052
592.05	13.6946	637.97	44.7288
592.94	12.9453	638.98	43.3038
593.97	10.5891	640	41.7539
595	8.81135	641.01	40.1118
596.02	7.64255	642.02	38.5731
597.05	5.71965	643.04	37.2298
597.94	4.56394	644.05	35.6973
598.97	4.99367	645.07	34.0835
600	4.31773	645.94	32.5665
601.02	3.73056	646.95	31.398
602.05	3.20564	647.97	30.0962
602.94	2.84074	648.98	28.7481
603.97	2.74495	650	27.37
605	2.24036	651.01	25.8897
606.02	2.99194	652.02	24.901
607.05	2.57613	653.04	24.0245
607.94	2.26341	654.05	22.4969
608.97	2.78537	655.07	21.4182
610	1.7077	655.94	20.1563
611.02	1.2033	656.95	19.0134
612.05	1.02337	657.97	17.9668
612.94	0.575383	658.98	17.0967
613.97	0.114362	660	16.3881
615	0.0217471	661	15.2904
616.02	0.883843	662	14.1725
617.05	1.02896	663	13.6866
617.94	0.991457	664	13.0156
618.97	1.72652	665	12.5819
620	2.37563	666	11.9844
621.01	2.1646	667	11.5844
622.02	2.17399	668	10.9988
623.04	2.81326	669	10.5397
624.05	1.94607	670	10.1715
625.07	1.37743	671	9.99203
625.94	0.912773	672	9.48521
626.95	1.03788	673	8.96501
627.97	0.812506	674	8.37882
628.98	0.496596	675	7.98834
630	1.10376	676	7.66131
631.01	1.18874	677	7.39409
632.02	0.513525	678	7.09969
633.04	0.925811	679	6.72427
634.05	0.656777	680	6.18876
635.07	0.824803	681	6.14291
635.94	0.362536	682	5.97387
636.95	0.232436	683	5.69016
637.97	0.1952	684	5.49326
638.98	0.802365	685	5.28567
640	0.836597	686	5.02592
641.01	0.579097	687	4.828
642.02	1.04661	688	4.48006
643.04	0.297264	689	4.22528
644.05	0.575738	690	4.12547
645.07	1.10044	690.98	3.85866
645.94	0.978285	691.97	3.73335
646.95	0.804339	692.95	3.52874
647.97	0.960175	693.94	3.13427
648.98	1.60291	695.07	2.96623
650	1.43975	696.05	2.96202
		New:Emission Low
		New:ON
		New: 483.00
		New: 0.15
		New:ON
		New:ON
		New:Moving average
		New:9
		New: 483.00
		New: 493.00
		New:10
		New:10
		New:OFF
		New: 700.00
		New:激发
		New: 576.00
		New: 450.00
		New: 576.00
		New: 600.00
		New:5
		New:10
		New:5
		New:5
		New:400
		New: 400
		New:500
		New: 500
		New:600
		New:发射
		New:10
		New:10
		New: 600
		New: 555.00
		New: 565.00
		New: 700.00
		New:5
		New:5
		New: 483.00
		New: 493.00
		New:10
		New:10
		New:激发
		New: 580.00
		New: 576.00
		New: 450.00
		New:5
		New:5
		New:500
		New: 500
		New:600
		New:发射
		New:10
		New:10
		New: 600
		New: 553.00
		New: 563.00
		New:500
		New:激发
		New:5
		New:5
		New: 500
		New: 450.00
		New: 576.00
		New:600
		New:发射
		New: 600
		New: 576.00
		New: 450.00
		New:10
		New:10
		New: 483.00
		New: 493.00
		New:400
		New: 400
		New:600
		New: 600
		New:550
		New: 550
		New:激发
		New:5
		New:5
		New: 450.00
		New: 576.00
		New:发射
		New: 483.00
		New: 493.00
		New:10
		New:10
		New:激发
		New:5
		New:5
		New: 450.00
		New: 576.00
		New:Emission Low
		New:ON
		New: 483.00
		New: 0.15
		New:ON
		New:ON
		New:Moving average
		New:9
		New: 483.00
		New: 493.00
		New:10
		New:10
		New:OFF
		New: 700.00
		New:激发
		New: 576.00
		New: 450.00
		New: 576.00
		New: 600.00
		New:5
		New:10
		New:5
		New:5
		New:400
		New: 400
		New:500
		New: 500
		New:600
		New:发射
		New:10
		New:10
		New: 600
		New: 555.00
		New: 565.00
		New: 700.00
		New:5
		New:5
		New: 483.00
		New: 493.00
		New:10
		New:10
		New:激发
		New: 580.00
		New: 576.00
		New: 450.00
		New:5
		New:5
		New:500
		New: 500
		New:600
		New:发射
		New:10
		New:10
		New: 600
		New: 553.00
		New: 563.00
		New:500
		New:激发
		New:5
		New:5
		New: 500
		New: 450.00
		New: 576.00
		New:600
		New:发射
		New: 600
		New: 576.00
		New: 450.00
		New:10
		New:10
		New: 483.00
		New: 493.00
		New:400
		New: 400
		New:600
		New: 600
		New:550
		New: 550
		New:激发
		New:5
		New:5
		New: 450.00
		New: 576.00
		New:发射
		New: 483.00
		New: 493.00
		New:10
		New:10
		New:激发
		New:5
		New:5
		New: 450.00
		New: 576.00
		New:发射
		New:10
		New:10
		New: 483.00
		New: 493.00
