# Supplementary material for: Realizing real-time optical molecular imaging in peripheral nerve tissue via Rhodamine B
Source: Front Med (Lausanne). 2024 Nov 26;11:1461520. doi: 10.3389/fmed.2024.1461520 (PMC11628308; doi:10.3389/fmed.2024.1461520)
Supplement: Supplementary file 1 [file Data_Sheet_1.zip › Supplementary Material/Table S4.xlsx]

## Sheet: FBS
Dissolved in FBS
Excitation spectra test		Emission spectra test
Wavelength (nm)	Excitation intensity	Wavelength (nm)	Emission intensity
453.93	4.13546	500	1.7473
455	4.42404	501.04	2.37692
456.06	4.80703	501.94	2.76948
456.96	4.53088	502.98	3.01184
458.03	4.66684	504.02	3.60696
458.93	5.01723	505.07	3.51235
460	5.08473	505.97	3.43008
461.06	5.81495	507.01	3.35163
461.96	5.89018	508.05	3.24048
463.03	5.85566	508.95	3.24983
463.93	6.31986	510	3.2377
465	6.38425	511.04	3.26487
466.06	6.85239	511.94	3.34334
466.96	7.76432	512.98	3.43917
468.03	8.51333	514.02	3.47015
468.93	9.1418	515.07	3.55266
470	9.1483	515.97	3.67205
471.06	9.63632	517.01	3.84122
471.96	10.4136	518.05	3.85138
473.03	10.8622	518.95	3.98161
473.93	11.4995	520	4.00897
475	12.2115	521.04	4.11579
476.06	12.3704	521.94	4.3015
476.96	12.5274	522.98	4.43554
478.03	13.1506	524.02	4.6223
478.93	13.6464	525.07	4.87221
480	14.2136	525.97	5.10163
481.04	14.5931	527.01	5.42674
481.94	15.2345	528.05	5.7507
482.98	15.5356	528.95	6.08826
484.02	16.0082	530	6.47139
485.07	16.4649	531.04	6.76898
485.97	16.9591	531.94	7.17047
487.01	17.5048	532.98	7.67925
488.05	18.0291	534.02	8.08786
488.95	18.7435	535.07	8.64892
490	19.6661	535.97	9.2241
491.06	20.673	537.01	9.91752
491.96	21.9427	538.05	10.812
493.03	23.4797	538.95	11.6657
493.93	24.6199	540	12.8112
495	26.2319	541.02	14.0679
496.06	27.6508	542.05	15.4174
496.96	29.563	542.94	17.2709
498.03	31.538	543.97	19.1962
498.93	32.8216	545	21.613
500	34.6188	546.02	24.3025
501.04	36.8041	547.05	27.2598
501.94	38.8237	547.94	30.4208
502.98	41.1542	548.97	34.197
504.02	42.9735	550	38.4505
505.07	45.3269	551.04	43.0213
505.97	47.4463	551.94	47.88
507.01	49.2795	552.98	53.3995
508.05	52.1406	554.02	59.1367
508.95	54.5639	555.07	65.1286
510	56.3784	555.97	71.7726
511.06	58.0572	557.01	79.3804
511.96	59.9792	558.05	86.7435
513.03	62.0709	558.95	94.5102
513.93	63.6607	560	102.321
515	64.9152	561.02	110.004
516.06	66.7581	562.05	118.291
516.96	67.3671	562.94	126.18
518.03	68.1846	563.97	134.314
518.93	69.6965	565	142.057
520	71.0188	566.02	148.698
521.04	72.2437	567.05	155.737
521.94	73.464	567.94	161.823
522.98	74.7327	568.97	167.614
524.02	76.4503	570	173.071
525.07	77.7466	571.02	176.898
525.97	79.6749	572.05	180.821
527.01	81.561	572.94	183.839
528.05	83.5032	573.97	186.019
528.95	86.0615	575	187.592
530	88.6196	576.02	187.974
531.04	91.7474	577.05	187.87
531.94	95.1822	577.94	186.966
532.98	98.3017	578.97	185.552
534.02	102.85	580	183.521
535.07	108.107	581.02	180.606
535.97	113.876	582.05	177.038
537.01	119.453	582.94	172.743
538.05	125.067	583.97	168.223
538.95	131.455	585	163.367
540	137.806	586.02	158.309
541.04	144.274	587.05	153.195
541.94	151.455	587.94	147.788
542.98	157.92	588.97	142.306
544.02	164.339	590	136.473
545.07	171.029	591.02	130.779
545.97	177.757	592.05	125.384
547.01	183.715	592.94	120.154
548.05	189.106	593.97	115.056
548.95	195.016	595	109.986
550	200.765	596.02	104.905
551.02	204.933	597.05	99.8094
552.05	208.209	597.94	95.0834
552.94	211.159	598.97	90.7125
553.97	211.165	600	86.43
555	210.567	601.01	82.3426
556.02	209.612	602.02	78.3936
557.05	207.539	603.04	74.6117
557.94	202.809	604.05	71.174
558.97	197.557	605.07	68.0319
560	192.099	605.94	65.0012
561.04	185.093	606.95	62.0922
561.94	177.447	607.97	59.7721
562.98	169.949	608.98	57.4256
564.02	161.476	610	55.2749
565.07	152.012	611.01	53.0332
565.97	143.231	612.02	51.0587
567.01	134.884	613.04	49.1468
568.05	126.957	614.05	47.1778
568.95	119.844	615.07	45.6154
570	114.357	615.94	44.2478
571.02	108.413	616.95	42.7584
572.05	103.036	617.97	41.4431
572.94	97.7569	618.98	39.9761
573.97	93.1624	620	39.0275
575	86.8066	621.01	37.6979
576.02	79.8693	622.02	36.7605
577.05	71.2889	623.04	35.8954
577.94	62.6101	624.05	35.0075
578.97	53.919	625.07	33.9661
580	45.1182	625.94	32.7367
581.02	37.0985	626.95	31.7433
582.05	30.4619	627.97	30.9134
582.94	24.1314	628.98	29.8241
583.97	19.2413	630	28.9232
585	16.2709	631.01	27.8029
586.02	14.3522	632.02	26.7974
587.05	12.6879	633.04	25.9155
587.94	11.0168	634.05	25.2177
588.97	10.5239	635.07	24.5476
590	9.77932	635.94	23.6376
591.02	8.35499	636.95	22.8604
592.05	7.03851	637.97	22.1273
592.94	6.69803	638.98	21.4322
593.97	5.63415	640	20.7097
595	5.88028	641.01	19.9802
596.02	5.29973	642.02	19.0795
597.05	4.80029	643.04	18.2869
597.94	4.25527	644.05	17.3828
598.97	4.14916	645.07	16.855
600	4.04846	645.94	16.02
601.02	4.33065	646.95	15.4416
602.05	4.03666	647.97	14.9385
602.94	3.96319	648.98	14.2384
603.97	2.71631	650	13.5455
605	2.14393	651.01	12.9019
606.02	2.45376	652.02	12.279
607.05	1.68501	653.04	11.7788
607.94	1.17294	654.05	11.1309
608.97	0.987912	655.07	10.607
610	0.804316	655.94	10.1779
611.02	1.10675	656.95	9.52276
612.05	0.851082	657.97	9.14116
612.94	1.25079	658.98	8.76942
613.97	2.14321	660	8.30508
615	1.25166	661	7.86512
616.02	1.3336	662	7.51921
617.05	1.58279	663	7.14693
617.94	1.81984	664	6.90179
618.97	2.27404	665	6.50566
620	2.08533	666	6.27943
621.01	2.73021	667	5.98564
622.02	2.70725	668	5.70308
623.04	1.45639	669	5.4782
624.05	2.19735	670	5.18829
625.07	2.83776	671	4.93969
625.94	1.61557	672	4.71981
626.95	1.62733	673	4.45171
627.97	0.719929	674	4.16951
628.98	0.507225	675	3.93106
630	0.267031	676	3.74861
631.01	0.207822	677	3.60137
632.02	1.12673	678	3.48908
633.04	1.48296	679	3.42172
634.05	0.711522	680	3.30222
635.07	2.42724	681	3.15718
635.94	1.51493	682	3.11487
636.95	2.72754	683	3.06714
637.97	2.91909	684	3.00501
638.98	4.23175	685	2.858
640	5.12257	686	2.69102
641.01	4.38592	687	2.59303
642.02	4.26882	688	2.45078
643.04	4.71776	689	2.32491
644.05	4.04684	690	2.21645
645.07	4.30118	690.98	2.04925
645.94	3.59644	691.97	1.92227
646.95	3.44255	692.95	1.87067
647.97	2.67054	693.94	1.79352
648.98	1.41859	695.07	1.76442
650	2.05533	696.05	1.69295
