# Supplementary material for: Realizing real-time optical molecular imaging in peripheral nerve tissue via Rhodamine B
Source: Front Med (Lausanne). 2024 Nov 26;11:1461520. doi: 10.3389/fmed.2024.1461520 (PMC11628308; doi:10.3389/fmed.2024.1461520)
Supplement: Supplementary file 1 [file Data_Sheet_1.zip › Supplementary Material/Table S5.xlsx]

## Sheet: Sheet1
Study on the Optimal Dose and Solvent of Rhodamine B
Test results of 1 nmol Rhodamine B dissolved in 100μL different solvents
NS		right brachial plexus	left brachial plexus	right sciatic nerve	left sciatic nerve	right brachial plexus	left brachial plexus	right sciatic nerve	left sciatic nerve	right brachial plexus	left brachial plexus	right sciatic nerve	left sciatic nerve
	fluorescence intensity of nerve tissue	202.084	202.529	193.942	194.172	183.04	186.208	185.493	176.982	189.824	183.25	192.839	195.375
		0.144346	0.144664	0.13853	0.138694	0.130743	0.133006	0.132495	0.126416	0.135589	0.130893	0.137742	0.139554
	fluorescence intensity of background tissue	34.456	34.113	38.58	33.073	34.693	36.713	35.713	34.048	37.98	34.713	37.953	37.059
		0.0246114	0.0243664	0.0275571	0.0236236	0.0247807	0.0262236	0.0255093	0.02432	0.0271286	0.024795	0.0271093	0.0264707
	SBR	5.86499	5.937	5.02701	5.87101	5.27599	5.07199	5.19399	5.19801	4.998	5.279	5.08099	5.272
5%GS		right brachial plexus	left brachial plexus	right sciatic nerve	left sciatic nerve	right brachial plexus	left brachial plexus	right sciatic nerve	left sciatic nerve	right brachial plexus	left brachial plexus	right sciatic nerve	left sciatic nerve
	fluorescence intensity of nerve tissue	140.023	130.04	118.182	127.818	111.579	131.276	115.677	112.4	86.14	88.003	166.172	119.529
		0.100016	0.0928857	0.0844157	0.0912986	0.0796993	0.0937686	0.0826264	0.0802857	0.0615286	0.0628593	0.118694	0.0853779
	fluorescence intensity of background tissue	34.48	36.324	30.53	32.31	27.201	35.48	31.451	26.673	28.317	26.97	38.564	33.689
		0.0246286	0.0259457	0.0218071	0.0230786	0.0194293	0.0253429	0.022465	0.0190521	0.0202264	0.0192643	0.0275457	0.0240636
	SBR	4.06099	3.58	3.87101	3.95599	4.10202	3.7	3.67801	4.214	3.04199	3.263	4.30899	3.54801
PBS		right brachial plexus	left brachial plexus	right sciatic nerve	left sciatic nerve	right brachial plexus	left brachial plexus	right sciatic nerve	left sciatic nerve	right brachial plexus	left brachial plexus	right sciatic nerve	left sciatic nerve
	fluorescence intensity of nerve tissue	235.034	236.235	236.169	233.014	247.186	254.616	236.02	238.89	250.571	249.975	240.229	253.69
		0.167881	0.168739	0.168692	0.166439	0.176561	0.181869	0.168586	0.170636	0.178979	0.178554	0.171592	0.181207
	fluorescence intensity of background tissue	39.473	39.204	40.32	38.977	40.04	41.91	38.902	39.833	40.81	41.339	40.9	41.812
		0.028195	0.0280029	0.0288	0.0278407	0.0286	0.0299357	0.0277871	0.0284521	0.02915	0.0295279	0.0292143	0.0298657
	SBR	5.9543	6.02579	5.85737	5.97824	6.17348	6.0753	6.06704	5.99729	6.13994	6.04695	5.87357	6.0674
FBS		right brachial plexus	left brachial plexus	right sciatic nerve	left sciatic nerve	right brachial plexus	left brachial plexus	right sciatic nerve	left sciatic nerve	right brachial plexus	left brachial plexus	right sciatic nerve	left sciatic nerve
	fluorescence intensity of nerve tissue	59.901	52.371	50.091	57.504	55.417	56.011	49.363	52.699	52.142	55.418	53.609	58.142
		0.0427864	0.0374079	0.0357793	0.0410743	0.0395836	0.0400079	0.0352593	0.0376421	0.0372443	0.0395843	0.0382921	0.04153
	fluorescence intensity of background tissue	34.53	33	38.674	29.531	34.98	31.583	39.974	29.8	26.3	34.751	28.178	34.85
		0.0246643	0.0235714	0.0276243	0.0210936	0.0249857	0.0225593	0.0285529	0.0212857	0.0187857	0.0248221	0.0201271	0.0248929
	SBR	1.73475	1.587	1.29521	1.94724	1.58425	1.77345	1.23488	1.76842	1.98259	1.59472	1.90251	1.66835
Test results of 2 nmol Rhodamine B dissolved in 100μL different solvents
NS		right brachial plexus	left brachial plexus	right sciatic nerve	left sciatic nerve	right brachial plexus	left brachial plexus	right sciatic nerve	left sciatic nerve	right brachial plexus	left brachial plexus	right sciatic nerve	left sciatic nerve
	fluorescence intensity of nerve tissue	336.139	349.034	345.341	341.477	407.35	391.03	352.288	333.039	351.813	369.33	301.381	336.018
		0.240099	0.24931	0.246672	0.243912	0.290964	0.279307	0.251634	0.237885	0.251295	0.263807	0.215272	0.240013
	fluorescence intensity of background tissue	63.373	62.462	60.196	60.452	62.924	59.802	55.9	59.712	57.479	61.068	58.288	63.597
		0.0452664	0.0446157	0.0429971	0.04318	0.0449457	0.0427157	0.0399286	0.0426514	0.0410564	0.04362	0.0416343	0.0454264
	SBR	5.30414	5.58794	5.73694	5.64873	6.47368	6.53874	6.30211	5.57742	6.12072	6.04785	5.17055	5.28355
5%GS		right brachial plexus	left brachial plexus	right sciatic nerve	left sciatic nerve	right brachial plexus	left brachial plexus	right sciatic nerve	left sciatic nerve	right brachial plexus	left brachial plexus	right sciatic nerve	left sciatic nerve
	fluorescence intensity of nerve tissue	192.239	190.01	191.098	202.135	162.132	165.214	205.367	203.105	172.244	174.721	191.59	176.051
		0.137314	0.135721	0.136499	0.144382	0.115809	0.11801	0.146691	0.145075	0.123031	0.124801	0.13685	0.125751
	fluorescence intensity of background tissue	50.474	46.7	47.354	49.637	40.857	41.659	45.582	49.3	41.335	43.941	50.165	46.2
		0.0360529	0.0333571	0.0338243	0.035455	0.0291836	0.0297564	0.0325586	0.0352143	0.029525	0.0313864	0.0358321	0.033
	SBR	3.80867	4.06874	4.03552	4.07226	3.96828	3.96587	4.50544	4.11978	4.16703	3.97626	3.8192	3.81063
PBS		right brachial plexus	left brachial plexus	right sciatic nerve	left sciatic nerve	right brachial plexus	left brachial plexus	right sciatic nerve	left sciatic nerve	right brachial plexus	left brachial plexus	right sciatic nerve	left sciatic nerve
	fluorescence intensity of nerve tissue	470.651	456.658	452.038	427.22	514.437	600.724	494.792	499.533	527.796	544.787	625.622	544.313
		0.336179	0.326184	0.322884	0.305157	0.367455	0.429089	0.353423	0.356809	0.376997	0.389134	0.446873	0.388795
	fluorescence intensity of background tissue	63.472	62.581	62.01	59.8	68.984	71.583	73.022	69.206	72.864	67.37	72.667	77.308
		0.0453371	0.0447007	0.0442929	0.0427143	0.0492743	0.0511307	0.0521586	0.0494329	0.0520457	0.0481214	0.051905	0.05522
	SBR	7.4151	7.29707	7.28976	7.14415	7.45734	8.39199	6.77593	7.21806	7.24358	8.08649	8.60944	7.04084
FBS		right brachial plexus	left brachial plexus	right sciatic nerve	left sciatic nerve	right brachial plexus	left brachial plexus	right sciatic nerve	left sciatic nerve	right brachial plexus	left brachial plexus	right sciatic nerve	left sciatic nerve
	fluorescence intensity of nerve tissue	127.525	121.775	118.199	132.916	127.217	116.195	151.583	138.972	120.817	100.512	100.393	129.953
		0.0910893	0.0869821	0.0844279	0.09494	0.0908693	0.0829964	0.108274	0.0992657	0.0862979	0.0717943	0.0717093	0.0928236
	fluorescence intensity of background tissue	40.27	38.57	39.8	40.813	36.592	33.557	44.031	41	37.5	33.389	30.75	39.571
		0.0287643	0.02755	0.0284286	0.0291521	0.0261371	0.0239693	0.0314507	0.0292857	0.0267857	0.0238493	0.0219643	0.028265
	SBR	3.16675	3.15725	2.96982	3.25671	3.47663	3.46262	3.44264	3.38956	3.22179	3.01033	3.26481	3.28405
Test results of 4 nmol Rhodamine B dissolved in 100μL different solvents
NS		right brachial plexus	left brachial plexus	right sciatic nerve	left sciatic nerve	right brachial plexus	left brachial plexus	right sciatic nerve	left sciatic nerve	right brachial plexus	left brachial plexus	right sciatic nerve	left sciatic nerve
	fluorescence intensity of nerve tissue	646.18	606.452	635.954	580.68	545.212	546.488	501.037	567.614	544.351	484.641	549.772	554.315
		0.461557	0.43318	0.454253	0.414771	0.389437	0.390349	0.357884	0.405439	0.388822	0.346172	0.392694	0.395939
	fluorescence intensity of background tissue	66.872	69.574	70.671	63.845	65.874	66.951	61	60.384	55.951	63.971	60.317	65.914
		0.0477657	0.0496957	0.0504793	0.0456036	0.0470529	0.0478221	0.0435714	0.0431314	0.039965	0.0456936	0.0430836	0.0470814
	SBR	9.66294	8.71665	8.9988	9.09515	8.27659	8.16251	8.21372	9.40007	9.72907	7.57595	9.11471	8.40967
5%GS		right brachial plexus	left brachial plexus	right sciatic nerve	left sciatic nerve	right brachial plexus	left brachial plexus	right sciatic nerve	left sciatic nerve	right brachial plexus	left brachial plexus	right sciatic nerve	left sciatic nerve
	fluorescence intensity of nerve tissue	478.931	526.683	452.15	454.335	475.222	430.991	459.208	485.9	388.403	408.809	397.73	438.084
		0.342094	0.376202	0.322964	0.324525	0.339444	0.307851	0.328006	0.347071	0.277431	0.292006	0.284093	0.312917
	fluorescence intensity of background tissue	60.573	66.71	57.354	59.675	60.754	57.673	55.582	59.682	51.354	50.263	52.184	56.21
		0.0432664	0.04765	0.0409671	0.042625	0.0433957	0.041195	0.0397014	0.04263	0.0366814	0.0359021	0.0372743	0.04015
	SBR	7.90667	7.89511	7.8835	7.61349	7.82207	7.47301	8.26181	8.14148	7.56325	8.1334	7.62168	7.7937
PBS		right brachial plexus	left brachial plexus	right sciatic nerve	left sciatic nerve	right brachial plexus	left brachial plexus	right sciatic nerve	left sciatic nerve	right brachial plexus	left brachial plexus	right sciatic nerve	left sciatic nerve
	fluorescence intensity of nerve tissue	744.597	752.736	728.077	837.642	766.74	857.277	961.507	998.942	792.891	941.736	800.113	924.639
		0.531855	0.537669	0.520055	0.598316	0.547671	0.612341	0.686791	0.71353	0.566351	0.672669	0.571509	0.660456
	fluorescence intensity of background tissue	71.475	70.861	69.514	73.241	68.984	77.853	80.221	79.584	76.791	77.472	68.973	71.267
		0.0510536	0.050615	0.0496529	0.052315	0.0492743	0.0556093	0.0573007	0.0568457	0.0548507	0.0553371	0.0492664	0.050905
	SBR	10.4176	10.6227	10.4738	11.4368	11.1148	11.0115	11.9857	12.552	10.3253	12.1558	11.6004	12.9743
FBS		right brachial plexus	left brachial plexus	right sciatic nerve	left sciatic nerve	right brachial plexus	left brachial plexus	right sciatic nerve	left sciatic nerve	right brachial plexus	left brachial plexus	right sciatic nerve	left sciatic nerve
	fluorescence intensity of nerve tissue	293.334	300.67	305.695	275.778	294.707	348.164	294.138	321.723	284.901	273.011	310.538	309.997
		0.209524	0.214764	0.218354	0.196984	0.210505	0.248689	0.210099	0.229802	0.203501	0.195008	0.221813	0.221426
	fluorescence intensity of background tissue	50.214	58.57	59.813	50.47	56.794	53.173	51.847	51	47.5	43.349	50.413	49.726
		0.0358671	0.0418357	0.0427236	0.03605	0.0405671	0.0379807	0.0370336	0.0364286	0.0339286	0.0309636	0.0360093	0.0355186
	SBR	5.84168	5.13352	5.11085	5.4642	5.18905	6.54776	5.67319	6.30829	5.99792	6.29798	6.15988	6.2341
Test results of 8 nmol Rhodamine B dissolved in 100μL different solvents
NS		right brachial plexus	left brachial plexus	right sciatic nerve	left sciatic nerve	right brachial plexus	left brachial plexus	right sciatic nerve	left sciatic nerve	right brachial plexus	left brachial plexus	right sciatic nerve	left sciatic nerve
	fluorescence intensity of nerve tissue	1105.12	1092.45	1110.66	1046.19	985.514	1083.38	1019.91	964.918	951.396	1022.99	1059.32	965.177
		0.789375	0.780324	0.793331	0.747282	0.703939	0.773841	0.728509	0.689227	0.679569	0.73071	0.756658	0.689412
	fluorescence intensity of background tissue	77.893	76.479	73.285	68.874	71.557	71.338	69.584	70.846	69.853	71.573	69.882	72.751
		0.0556379	0.0546279	0.0523464	0.0491957	0.0511121	0.0509557	0.0497029	0.0506043	0.049895	0.0511236	0.0499157	0.051965
	SBR	14.1877	14.2844	15.1554	15.19	13.7724	15.1865	14.6573	13.6199	13.62	14.293	15.1587	13.2669
5%GS		right brachial plexus	left brachial plexus	right sciatic nerve	left sciatic nerve	right brachial plexus	left brachial plexus	right sciatic nerve	left sciatic nerve	right brachial plexus	left brachial plexus	right sciatic nerve	left sciatic nerve
	fluorescence intensity of nerve tissue	892.582	912.12	961.289	968.44	928.109	902.591	978.485	813.087	828.209	872.72	920.594	863.381
		0.637559	0.651514	0.686635	0.691743	0.662935	0.644708	0.698918	0.580776	0.591578	0.623371	0.657567	0.616701
	fluorescence intensity of background tissue	65.854	67.571	65.315	62.412	71.215	63.847	65.418	63.273	62.496	61.272	60.8	59.771
		0.0470386	0.048265	0.0466536	0.04458	0.0508679	0.045605	0.0467271	0.045195	0.04464	0.0437657	0.0434286	0.0426936
	SBR	13.554	13.4987	14.7177	15.5169	13.0325	14.1368	14.9574	12.8505	13.2522	14.2434	15.1413	14.4448
PBS		right brachial plexus	left brachial plexus	right sciatic nerve	left sciatic nerve	right brachial plexus	left brachial plexus	right sciatic nerve	left sciatic nerve	right brachial plexus	left brachial plexus	right sciatic nerve	left sciatic nerve
	fluorescence intensity of nerve tissue	1262.92	1218.09	1179.1	1330.66	1256.68	1268.85	1168.12	1368.48	1239.67	1197.15	1248.27	1278.22
		0.902083	0.870067	0.842213	0.950471	0.897629	0.906324	0.834372	0.977484	0.885476	0.855104	0.891624	0.913016
	fluorescence intensity of background tissue	79.657	77.842	79.582	83.478	78.551	80.435	84.177	85.294	81.217	82.764	81.541	82.971
		0.0568979	0.0556014	0.0568443	0.0596271	0.0561079	0.0574536	0.0601264	0.0609243	0.0580121	0.0591171	0.0582436	0.059265
	SBR	15.8544	15.6483	14.8161	15.9402	15.9983	15.7749	13.877	16.0442	15.2636	14.4646	15.3085	15.4057
FBS		right brachial plexus	left brachial plexus	right sciatic nerve	left sciatic nerve	right brachial plexus	left brachial plexus	right sciatic nerve	left sciatic nerve	right brachial plexus	left brachial plexus	right sciatic nerve	left sciatic nerve
	fluorescence intensity of nerve tissue	562.306	528.715	519.47	526.269	558.761	543.211	573.186	535.651	487.71	504.058	509.766	583.49
		0.401647	0.377654	0.37105	0.375906	0.399115	0.388008	0.409419	0.382608	0.348364	0.360041	0.364119	0.416779
	fluorescence intensity of background tissue	59.847	61.005	57.842	59.804	60.012	58.476	59.765	57.847	55.273	54.963	53.447	58.91
		0.0427479	0.043575	0.0413157	0.0427171	0.0428657	0.0417686	0.0426893	0.0413193	0.0394807	0.0392593	0.0381764	0.0420786
	SBR	9.39573	8.66675	8.98084	8.7999	9.31082	9.28947	9.59066	9.25979	8.82366	9.17086	9.53779	9.90477
Test results of 16 nmol Rhodamine B dissolved in 100μL different solvents
NS		right brachial plexus	left brachial plexus	right sciatic nerve	left sciatic nerve	right brachial plexus	left brachial plexus	right sciatic nerve	left sciatic nerve	right brachial plexus	left brachial plexus	right sciatic nerve	left sciatic nerve
	fluorescence intensity of nerve tissue	1138.65	1179.77	1162.49	1045.47	1120.25	1086.72	968.614	1224.55	1042.55	1109.08	1222.35	1001.77
		0.813321	0.842695	0.830351	0.746764	0.800177	0.776226	0.691867	0.874679	0.744678	0.792201	0.87311	0.715551
	fluorescence intensity of background tissue	88.974	86.751	85.417	84.773	83.276	89.061	79.873	89.883	88.954	86.471	89.514	87.013
		0.0635529	0.061965	0.0610121	0.0605521	0.0594829	0.063615	0.0570521	0.0642021	0.0635386	0.061765	0.0639386	0.0621521
	SBR	12.7975	13.5995	13.6096	12.3326	13.4522	12.2019	12.1269	13.6238	11.7201	12.826	13.6555	11.5129
5%GS		right brachial plexus	left brachial plexus	right sciatic nerve	left sciatic nerve	right brachial plexus	left brachial plexus	right sciatic nerve	left sciatic nerve	right brachial plexus	left brachial plexus	right sciatic nerve	left sciatic nerve
	fluorescence intensity of nerve tissue	934.664	994.787	867.092	937.056	1114.99	1087.9	1054.99	784.719	934.522	1055.29	826.228	960.897
		0.667617	0.710562	0.619351	0.669326	0.79642	0.777074	0.753564	0.560514	0.667516	0.753781	0.590163	0.686355
	fluorescence intensity of background tissue	74.775	79.013	79.145	82.371	80.513	79.415	82.013	78.015	81.447	80.557	78.574	79.017
		0.0534107	0.0564379	0.0565321	0.0588364	0.0575093	0.056725	0.0585807	0.055725	0.0581764	0.0575407	0.0561243	0.0564407
	SBR	12.4997	12.5902	10.9557	11.376	13.8485	13.699	12.8637	10.0586	11.474	13.1	10.5153	12.1606
PBS		right brachial plexus	left brachial plexus	right sciatic nerve	left sciatic nerve	right brachial plexus	left brachial plexus	right sciatic nerve	left sciatic nerve	right brachial plexus	left brachial plexus	right sciatic nerve	left sciatic nerve
	fluorescence intensity of nerve tissue	1302.09	1278.53	1312.22	1360.88	1398.21	1298.09	1331.5	1365.28	1289.54	1394.54	1281.84	1342.11
		0.930064	0.913235	0.937302	0.972055	0.99872	0.927207	0.951069	0.975201	0.921098	0.996099	0.9156	0.958651
	fluorescence intensity of background tissue	101.175	102.147	100.032	99.004	102.671	101.172	107.114	99.135	105.017	100.869	105.364	101.854
		0.0722679	0.0729621	0.0714514	0.0707171	0.0733364	0.0722657	0.07651	0.0708107	0.0750121	0.0720493	0.07526	0.0727529
	SBR	12.8697	12.5166	13.118	13.7457	13.6183	12.8305	12.4307	13.7719	12.2793	13.8252	12.1658	13.1768
FBS		right brachial plexus	left brachial plexus	right sciatic nerve	left sciatic nerve	right brachial plexus	left brachial plexus	right sciatic nerve	left sciatic nerve	right brachial plexus	left brachial plexus	right sciatic nerve	left sciatic nerve
	fluorescence intensity of nerve tissue	571.02	548.709	553.854	585.898	582.54	574.064	596.372	568.46	569.64	571.88	572.915	596.648
		0.407871	0.391935	0.39561	0.418499	0.4161	0.410046	0.42598	0.406043	0.406886	0.408486	0.409225	0.426177
	fluorescence intensity of background tissue	66.573	70.814	68.915	66.743	76.551	74.113	67.814	73.437	71.046	69.714	68.634	67.449
		0.0475521	0.0505814	0.049225	0.0476736	0.0546793	0.0529379	0.0484386	0.052455	0.0507471	0.0497957	0.0490243	0.0481779
	SBR	8.57735	7.74859	8.03677	8.77842	7.60983	7.74579	8.79423	7.74078	8.0179	8.20323	8.34739	8.84591
