# Supplementary material for: Realizing real-time optical molecular imaging in peripheral nerve tissue via Rhodamine B
Source: Front Med (Lausanne). 2024 Nov 26;11:1461520. doi: 10.3389/fmed.2024.1461520 (PMC11628308; doi:10.3389/fmed.2024.1461520)
Supplement: Supplementary file 1 [file Data_Sheet_1.zip › Supplementary Material/Table S6.xlsx]

## Sheet: Sheet1
Metabolic results of Rhodamine B in mice
Heart	Fluorescence intensity Time(h)	Mouse1	Mouse2	Mouse3	Mouse4	Mouse5	Mouse6	Mouse7	Mouse8	Mouse9	Mouse10	Mouse11	Mouse12
	0.5	0	0	0	0	0	0	0	0	0	0	0	0
	1	4303.07	4097.71	4579.9	3985.25	4073.55	4613.46	4218.52	4401.86	4907.57	4125.92	4202.52	4228.96
	2	5820.51	5617.85	6024.97	5479.84	5582.07	6120.58	6059.1	6397.61	6336.12	5774.63	5813.14	6051.65
	4	6925.62	6448.03	6942.46	7476.5	7337.15	7491.62	7326.42	7026.16	6892.98	6958.13	7034.87	6711.48
	8	15399	15225.3	15459.5	14922.2	15399	14922.2	14843.3	15459.5	14922.2	16075	16547	16549.7
	16	4191.28	4407.38	4135.45	4028.09	4144.37	4627.41	4515.86	4316.75	4505.97	3933.14	4212.28	4152.18
	24	1798.52	1820.22	1815.39	1758.02	1678.46	1551.64	1492.82	1525.61	1751.98	1617.49	1341.41	1945.86
	48	0	0	0	0	0	0	0	0	0	0	0	0
Liver	Fluorescence intensity Time(h)	Mouse1	Mouse2	Mouse3	Mouse4	Mouse5	Mouse6	Mouse7	Mouse8	Mouse9	Mouse10	Mouse11	Mouse12
	0.5	3259.43	3164.22	3794.57	3441.22	3308.79	3029.07	3225.74	3019.67	3178.14	3293.59	3409.03	3417.38
	1	8685.78	8791.56	8525.99	8324.77	8425.94	8723.89	8401.24	9091.55	9321.04	8071.24	8822.42	8239.61
	2	12256.3	13427.9	13748.6	12796.5	13542.7	13736.8	10429	14982.6	14295.2	14147.6	11467.9	10476.3
	4	16885.9	17799.3	15291.5	1968.35	16894	17703.5	16663	16222.4	17378.4	18489	17305.9	16979.9
	8	18047.7	19714.9	17818	18353.6	19422.4	18316.2	20476.9	18350.8	18328.9	17990.6	16911.6	19905.7
	16	4988.71	5139.35	4911.33	4871.58	4910.36	4804.57	5105.75	5075.75	4906.47	4806.02	4634.88	4856.19
	24	1951.83	1423.16	1868.71	1796.94	1950.1	1965.66	1760.75	1955.99	1763.08	1942.6	2010.9	1959.2
	48	1103.66	1147	1432.1	1358.98	1062.04	1045.6	1330.72	1403.84	1380.18	1366.2	1343.12	1373.12
Spleen	Fluorescence intensity Time(h)	Mouse1	Mouse2	Mouse3	Mouse4	Mouse5	Mouse6	Mouse7	Mouse8	Mouse9	Mouse10	Mouse11	Mouse12
	0.5	0	0	0	0	0	0	0	0	0	0	0	0
	1	4916.82	5097.88	5126.95	4703.24	4976.55	5079.24	4725.45	4835.87	5124.67	5378.32	5098.33	5116.84
	2	7269.43	7071.84	7374.24	7343.31	7534.61	7470.35	7091.85	7126.58	6905.2	7098.84	7136.64	7278.34
	4	7818.51	7529.09	7654.23	7340.19	7535.62	7500.02	7972.7	7494.51	7386.76	7636.35	7201.69	7651.2
	8	9262.59	9339.98	8935.54	9318.39	9216.97	9339.98	8622.33	9258.92	8702.16	9043.98	9871.21	10745.4
	16	3968.63	3457.01	3968.63	3954.35	4042.4	3957.92	3445.47	3687.01	3748.56	3687.01	3566.66	3590.48
	24	1630.87	1433.38	1431.12	1397.51	1429.28	1414.53	1369.64	1493.84	1400.28	1365.02	1655.18	1589.01
	48	1089.8	969.272	1037.62	1099.98	1114.01	1165.72	1169.1	1162.87	1127.53	1054.77	1131.94	1154.29
Lung	Fluorescence intensity Time(h)	Mouse1	Mouse2	Mouse3	Mouse4	Mouse5	Mouse6	Mouse7	Mouse8	Mouse9	Mouse10	Mouse11	Mouse12
	0.5	0	0	0	0	0	0	0	0	0	0	0	0
	1	13513.8	14695.9	16432	15639.5	12078.9	15079.9	17315.9	16082.4	14700.9	13751.3	15144.2	18596.6
	2	18687	19257.1	17045.3	16688.1	18094.4	16828.1	19452.7	18108.2	20787.3	19784	21451.3	20118.6
	4	30052.3	28862.3	30048.6	28755	29772.4	31717	29641.7	31800.1	30758.7	29840	29552.2	32268.3
	8	21260.7	21054.3	20718	20795.3	20683.1	20134.3	19727.2	20443.9	20429.4	21992	21343.4	21768
	16	18248.8	16898.3	17808.6	16723	16649.3	17947.7	15596.8	17063.2	16578.1	14477.1	16354.8	19279.2
	24	3868.7	3829.39	3691.02	3712.72	3795.6	3711.65	3671.59	4039.01	4057.04	3901.71	3624.62	3640.89
	48	0	0	0	0	0	0	0	0	0	0	0	0
Kidney	Fluorescence intensity Time(h)	Mouse1	Mouse2	Mouse3	Mouse4	Mouse5	Mouse6	Mouse7	Mouse8	Mouse9	Mouse10	Mouse11	Mouse12
	0.5	0	0	0	0	0	0	0	0	0	0	0	0
	1	4305.76	4360.43	4467.95	4168.75	4488.84	4793	4381.68	4688.03	4994.38	4400.72	4478.07	4813.42
	2	6143.01	6426.87	6091.75	6871.44	5907.93	6280.52	6172.74	6136.2	6268.61	6426.31	6270.56	6358.19
	4	8829.16	8776.32	8602.97	8874.98	8898.48	8531.99	9297.7	9321.02	9060.46	9281.4	9215.6	9297.7
	8	10494	10353.5	10298.8	11777.1	11347.1	11690.4	11100	10737.9	9497.67	9312.88	11194.2	11098.3
	16	4466.17	4619.3	4605	4566.22	4808.5	4584.56	4621.89	4805.41	4695.8	4705.2	4680.06	4669.57
	24	2307.48	2344.28	2187.55	2334.31	2618.83	2206.89	2175.04	1960.2	1959.43	2288.3	2093.24	2387.01
	48	1054.26	1019.56	1054.26	843.223	1046.76	780.38	847.912	915.445	989.544	1017.68	1074.19	1159.46
Brain	Fluorescence intensity Time(h)	Mouse1	Mouse2	Mouse3	Mouse4	Mouse5	Mouse6	Mouse7	Mouse8	Mouse9	Mouse10	Mouse11	Mouse12
	0.5	0	0	0	0	0	0	0	0	0	0	0	0
	1	13543.9	16363.8	14131	11898.3	12191.8	18109.3	13534.8	13743.4	16975	14792	16218.8	15808.5
	2	15333.8	15081.4	15462	14914.3	14813.6	17441.1	16216.1	16029.6	16161.3	17870.3	17355.7	15977.8
	4	16215.9	16724.6	19101.9	17741.9	18250.6	18759.2	19267.9	17233.2	15759.2	19589.7	14662.3	19046.1
	8	26655.7	27558.2	27571.8	29309.3	25924.5	25742.7	28754.3	27671.6	28714.8	27316	26280.2	27838.2
	16	9121.71	9154.85	10274.9	10160.2	9870.84	9853.77	9657.66	9896.04	9752.14	9827.87	9795.67	9266.56
	24	3383.43	3286.4	3445.52	3342.25	3379.66	3588.77	3529.49	3518.62	3447.45	3570.72	3492.16	3470.22
	48	2561.03	2462.21	2525.83	2543.18	2439.07	2426.25	2238.66	2067.32	2114.14	2949.25	2179.9	2245.29
Nerve	Fluorescence intensity Time(h)	Mouse1	Mouse2	Mouse3	Mouse4	Mouse5	Mouse6	Mouse7	Mouse8	Mouse9	Mouse10	Mouse11	Mouse12
	0.5	0	0	0	0	0	0	0	0	0	0	0	0
	1	2786.84	2666.38	2280.88	2293.4	2413.19	2618.19	2412.59	2534.66	2274.45	2239.11	2735.98	2489.69
	2	4927.06	4958.43	4573.42	4466	4798.94	5051.55	5190.79	4689.97	4885.9	5081.83	4906.71	5071.55
	4	6473.74	5738.19	5738.19	5973.03	6393.98	5800.22	6588.1	6484.31	6054.33	6148.23	6360.75	6921.28
	8	7783.43	7252.04	7617.25	7161.22	8654.4	8744.19	6793.47	7864.82	8146.59	7864.82	8146.59	8744.19
	16	9814.31	9901.88	9431.26	8332.76	9141.24	8749.71	9158.18	9366.66	9090.38	9898.85	9707.32	9533.42
	24	10856.5	10491.1	10142.3	9508.54	10491.1	9449.34	10954.6	10142.3	10947.4	10847.9	11614.2	11384.6
	48	8304.51	8385.01	8084.66	7666.65	8693.3	8416.75	8318.98	8693.3	7377.58	8330.15	8698.86	7948.64
